# Supplementary material for: Statistical analysis of 3D localisation microscopy images for quantification of membrane protein distributions in a platelet clot model
Source: PLoS Comput Biol. 2020 Jun 30;16(6):e1007902. doi: 10.1371/journal.pcbi.1007902 (PMC7384682; doi:10.1371/journal.pcbi.1007902)
Supplement: S1 Table — The table displays all statistical p-values determined from several chosen pairwise compared distributions of CD41/CD62p proteins in clots. Samples 1–4 are samples where CD41 has been stained with Alexa488-labelled anti-CD41-antibody and samples 5–6 are samples where CD62p was stained with Alexa647-labelled anti-CD62p-antibody. (XLSX) [file pcbi.1007902.s016.xlsx]

## Sheet: Sheet1
	Aggregated density and curvature comparison					SIM_M				Aggregated density and curvature comparison					SIM_L
	Sample 1	Sample 2	Sample 3	Sample 4	Sample 5	Sample 6				Sample 1	Sample 2	Sample 3	Sample 4	Sample 5	Sample 6
Sample 1	0.997	0.8248	0.89	0.875	0.591	0.49			Sample 1	1	0.961	1	1	0.471	0.41
Sample 2	0.8248	0.984	0.68	0.703	0.26	0.309			Sample 2	0.961	1	0.83	0.703	0.253	0.24
Sample 3	0.89	0.68	0.9477	0.948	0.44	0.372			Sample 3	1	0.83	1	1	0.41	0.319
Sample 4	0.875	0.703	0.948	0.96	0.407	0.368			Sample 4	1	0.703	1	1	0.441	0.334
Sample 5	0.591	0.26	0.44	0.407	0.97	0.934			Sample 5	0.471	0.253	0.41	0.441	1	1
Sample 6	0.49	0.309	0.372	0.368	0.934	0.98			Sample 6	0.41	0.24	0.319	0.334	1	1
	Aggregated density and curvature comparison					avg pvalue				Aggregated density and curvature comparison					MLP
	Sample 1	Sample 2	Sample 3	Sample 4	Sample 5	Sample 6				Sample 1	Sample 2	Sample 3	Sample 4	Sample 5	Sample 6
Sample 1	0.78	0.143	0.23	0.21	0.0591	0.048			Sample 1	0.99	0.82	0.97	0.93	0.19	0.25
Sample 2	0.143	0.87	0.08	0.067	0.026	0.031			Sample 2	0.82	0.99	0.71	0.72	0.11	0.098
Sample 3	0.23	0.08	0.57	0.485	0.044	0.037			Sample 3	0.97	0.71	0.996	0.992	0.12	0.13
Sample 4	0.21	0.067	0.485	0.76	0.0406	0.0368			Sample 4	0.93	0.72	0.992	0.967	0.13	0.14
Sample 5	0.0591	0.026	0.044	0.0406	0.61	0.383			Sample 5	0.19	0.11	0.12	0.13	0.948	0.9915
Sample 6	0.048	0.031	0.037	0.0368	0.383	0.68			Sample 6	0.25	0.098	0.13	0.14	0.9915	0.996
	Aggregated Ripley Statistic					SIM_M				Aggregated Ripley Statistic					SIM_L
	Sample 1	Sample 2	Sample 3	Sample 4	Sample 5	Sample 6				Sample 1	Sample 2	Sample 3	Sample 4	Sample 5	Sample 6
Sample 1	0.99	0.127	0.402	0.22	0.328	0.371			Sample 1	1	0.13	0.25	0.12	0.158	0.151
Sample 2	0.127	0.96	0.696	0.654	0.289	0.553			Sample 2	0.13	1	0.61	0.463	0.222	0.452
Sample 3	0.402	0.696	0.952	0.838	0.305	0.72			Sample 3	0.25	0.61	1	0.635	0.252	0.62
Sample 4	0.22	0.654	0.838	0.97	0.203	0.203			Sample 4	0.12	0.463	0.635	1	0.11	0.431
Sample 5	0.328	0.289	0.305	0.203	0.968	0.79			Sample 5	0.158	0.222	0.252	0.11	1	0.569
Sample 6	0.371	0.553	0.72	0.656	0.79	0.949			Sample 6	0.151	0.452	0.62	0.431	0.569	1
